# Supplementary material for: Effect of Different Harvest Time and Microwave Aging on Aroma Characteristics of Japanese Apricot Wine
Source: Molecules. 2025 Jan 18;30(2):392. doi: 10.3390/molecules30020392 (PMC11767645; doi:10.3390/molecules30020392)
Supplement: Supplementary file 1 [file molecules-30-00392-s001.zip]

Archive with 1 entries (1 files):
- molecules-3392128-supplementary.pdf
